# Supplementary material for: Evaluation of the RNA Silencing Suppression Activity of Three Cherry Virus F-Encoded Proteins
Source: Plants (Basel). 2024 Jan 17;13(2):264. doi: 10.3390/plants13020264 (PMC10819124; doi:10.3390/plants13020264)
Supplement: Supplementary file 1 [file plants-13-00264-s001.zip]

Archive with 1 entries (1 files):
- plants-2786091-supplementary.pdf
